# Supplementary material for: Tumor-Infiltrating Lymphocytes in the Tumor Microenvironment of Laryngeal Squamous Cell Carcinoma: Systematic Review and Meta-Analysis
Source: Biomedicines. 2021 Apr 28;9(5):486. doi: 10.3390/biomedicines9050486 (PMC8145951; doi:10.3390/biomedicines9050486)
Supplement: Supplementary file 1 [file biomedicines-09-00486-s001.zip]

Archive with 1 entries (1 files):
- biomedicines-1163179-supplementary.pdf
